# Supplementary material for: A Meta-Analysis and Systematic Review of Listeria monocytogenes Response to Sanitizer Treatments
Source: Foods. 2022 Dec 28;12(1):154. doi: 10.3390/foods12010154 (PMC9818549; doi:10.3390/foods12010154)
Supplement: Supplementary file 1 [file foods-12-00154-s001.zip]

Archive with 1 entries (1 files):
- foods-2056596-supplementary.pdf
